# Supplementary material for: Self-supervised learning enables 3D digital subtraction angiography reconstruction from ultra-sparse 2D projection views: A multicenter study
Source: Cell Rep Med. 2022 Oct 7;3(10):100775. doi: 10.1016/j.xcrm.2022.100775 (PMC9589028; doi:10.1016/j.xcrm.2022.100775)
Supplement: Table S12. Scores obtained by two radiologists to analyze the overall image performance and vessel detectability using the eight projection-method from external centers, related to Table 2 [file mmc2.xlsx]

## Sheet: Table S12
Table S12. Scores obtained by two radiologists to analyze the overall image performance and vessel detectability using the 8 projection-method from external centers. Related to Table 2.
Institution	No.	The overall performance		The ICA detectability		The ACA detectability		The MCA detectability		Total scores
		R1	R2	R1	R2	R1	R2	R1	R2	R1	R2
II	1	4	4	5	5	3	3	3	3	15	15
II	2	5	5	5	5	3	3	3	3	16	16
II	3	5	4	5	5	3	3	3	3	16	15
II	4	5	5	5	5	3	3	3	3	16	16
II	5	4	5	5	5	3	3	3	3	15	16
II	6	5	5	5	5	3	3	3	3	16	16
II	7	4	4	5	5	3	3	3	3	15	15
II	8	4	4	4	5	3	3	3	3	14	15
II	9	4	4	4	5	3	3	3	3	14	15
II	10	4	4	5	5	3	3	3	3	15	15
II	11	4	5	4	5	3	3	3	3	14	16
II	12	5	5	4	5	3	3	2	3	14	16
II	13	3	4	4	5	3	3	2	2	12	14
II	14	4	4	5	4	3	3	3	3	15	14
II	15	5	4	5	4	3	3	3	3	16	14
II	16	5	5	5	5	3	3	3	3	16	16
II	17	5	5	5	5	3	3	3	3	16	16
II	18	4	5	5	5	3	3	3	3	15	16
II	19	4	4	5	5	3	3	3	0	15	12
II	20	4	4	5	5	3	3	2	3	14	15
II	21	4	5	5	4	3	3	3	3	15	15
II	22	5	4	5	5	3	3	3	3	16	15
II	23	5	4	5	5	3	3	3	3	16	15
II	24	5	5	5	5	3	3	3	3	16	16
II	25	5	5	5	5	3	3	3	3	16	16
II	26	4	5	5	5	3	3	3	3	15	16
II	27	4	4	5	5	3	3	3	3	15	15
II	28	5	5	4	5	3	3	3	3	15	16
II	29	4	4	4	0	3	3	3	3	14	10
II	30	3	5	4	5	3	3	3	3	13	16
II	31	5	4	5	5	3	3	3	3	16	15
II	32	5	5	5	5	3	3	3	3	16	16
II	33	4	4	5	5	3	3	3	3	15	15
II	34	4	5	5	5	3	3	3	3	15	16
II	35	4	5	5	5	3	3	3	3	15	16
II	36	5	4	5	5	3	3	3	3	16	15
II	37	4	4	5	5	3	3	3	3	15	15
II	38	5	5	5	5	3	3	3	3	16	16
II	39	3	3	5	4	2	0	2	0	12	7
II	40	4	4	5	5	3	3	3	3	15	15
II	41	4	5	5	5	3	3	3	3	15	16
II	42	5	4	5	5	3	3	3	3	16	15
II	43	3	4	5	4	3	3	2	3	13	14
II	44	4	4	5	4	3	3	3	3	15	14
II	45	5	5	5	5	3	3	3	3	16	16
II	46	4	4	5	5	3	3	3	3	15	15
II	47	4	5	5	5	3	3	3	3	15	16
II	48	4	4	5	5	3	3	3	3	15	15
II	49	4	4	5	5	3	3	3	3	15	15
II	50	4	4	5	5	1	3	3	3	13	15
II	51	4	4	5	5	3	3	3	3	15	15
II	52	4	3	4	4	3	3	3	3	14	13
II	53	4	5	5	5	3	3	3	3	15	16
II	54	2	3	5	5	3	2	2	2	12	12
III	1	4	4	5	5	3	3	3	3	15	15
III	2	5	4	5	4	3	2	3	3	16	13
III	3	4	4	5	0	3	3	2	3	14	10
III	4	4	5	5	5	3	3	3	3	15	16
III	5	5	4	5	5	3	3	3	3	16	15
III	6	4	4	5	5	3	3	2	3	14	15
III	7	5	5	5	5	3	3	3	3	16	16
III	8	4	4	5	5	3	3	3	3	15	15
III	9	5	5	5	5	3	3	3	3	16	16
III	10	3	3	5	5	3	3	3	3	14	14
III	11	4	4	5	5	3	3	3	3	15	15
III	12	3	4	5	5	3	3	3	2	14	14
III	13	4	4	5	4	3	3	3	3	15	14
III	14	4	5	5	5	3	3	3	3	15	16
III	15	4	4	5	5	3	3	3	3	15	15
III	16	4	4	4	5	3	3	3	3	14	15
III	17	3	4	3	4	3	3	3	3	12	14
III	18	5	5	5	5	3	3	3	3	16	16
III	19	5	5	5	5	3	3	3	3	16	16
III	20	4	4	5	5	3	3	3	3	15	15
III	21	4	5	5	5	3	3	3	3	15	16
III	22	5	5	5	5	3	3	3	3	16	16
III	23	4	4	5	5	3	3	3	3	15	15
III	24	5	5	5	5	3	3	3	3	16	16
III	25	4	4	5	5	3	3	2	3	14	15
III	26	4	5	5	5	3	3	3	3	15	16
III	27	5	5	5	5	3	3	3	3	16	16
III	28	5	5	5	5	3	3	3	3	16	16
III	29	5	5	5	5	3	3	3	3	16	16
III	30	5	5	5	5	3	3	3	3	16	16
III	31	5	5	5	5	3	3	3	3	16	16
III	32	4	4	5	5	3	3	3	3	15	15
III	33	4	5	5	5	3	3	3	3	15	16
III	34	4	4	5	5	3	3	3	3	15	15
III	35	4	5	5	5	3	3	3	3	15	16
III	36	4	5	5	5	3	3	3	3	15	16
III	37	4	5	5	5	3	3	3	3	15	16
III	38	5	5	5	4	3	3	3	3	16	15
III	39	5	5	5	5	3	3	3	3	16	16
III	40	5	5	5	5	3	3	3	3	16	16
III	41	4	4	5	5	3	3	3	3	15	15
III	42	5	5	5	5	3	3	3	3	16	16
III	43	5	5	5	5	3	3	3	3	16	16
III	44	5	4	5	5	3	3	3	3	16	15
III	45	3	4	5	5	3	3	3	3	14	15
III	46	4	5	5	5	3	3	3	3	15	16
III	47	5	5	5	5	3	3	3	3	16	16
III	48	5	5	5	5	3	3	3	3	16	16
