# Supplementary material for: Self-supervised learning enables 3D digital subtraction angiography reconstruction from ultra-sparse 2D projection views: A multicenter study
Source: Cell Rep Med. 2022 Oct 7;3(10):100775. doi: 10.1016/j.xcrm.2022.100775 (PMC9589028; doi:10.1016/j.xcrm.2022.100775)
Supplement: Table S13. Diagnosis confidences obtained by two radiologists for reconstructed images from multicenter, related to Table 3 [file mmc3.xlsx]

## Sheet: Sheet1
Table S13. Diagnosis confidences obtained by two radiologists for reconstructed images from multicenter. Related to Table 3.
Institution	No.	Diagnosis confidences
		R1	R2
I	11	3	3
I	12	4	4
I	13	4	4
I	14	3	3
I	15	3	3
I	16	3	3
I	17	5	5
I	18	5	4
I	19	5	4
I	20	4	4
I	21	4	3
I	22	5	4
I	23	5	4
I	24	5	5
I	25	5	5
I	26	5	5
I	27	5	5
I	28	5	5
I	29	2	2
I	30	5	5
I	31	3	4
I	32	5	4
I	33	2	2
I	34	5	5
I	35	5	5
I	36	2	2
I	37	5	5
I	38	5	4
I	39	3	4
I	40	4	4
I	41	5	5
I	42	5	5
I	43	3	4
I	44	5	5
I	45	2	2
I	46	5	5
I	47	5	5
I	48	5	5
I	49	5	5
I	50	5	5
II	1	4	4
II	2	5	5
II	3	5	5
II	4	5	5
II	5	3	3
II	6	5	5
II	7	4	4
II	8	4	4
II	9	4	4
II	10	5	5
II	11	4	4
II	12	5	5
II	13	4	4
II	14	3	3
II	15	4	4
II	16	4	4
II	17	3	3
II	18	4	4
II	19	4	4
II	20	4	4
II	21	3	3
II	22	4	4
II	23	5	5
II	24	4	4
II	25	4	4
II	26	5	5
II	27	4	4
II	28	4	4
II	29	5	5
II	30	5	5
II	31	5	5
II	32	3	3
II	33	4	4
II	34	5	5
II	35	4	4
II	36	5	5
II	37	4	4
II	38	5	5
II	39	3	3
II	40	4	4
II	41	5	5
II	42	5	4
II	43	4	4
II	44	4	4
II	45	5	5
II	46	5	5
II	47	5	4
II	48	5	4
II	49	5	5
II	50	5	4
II	51	4	5
II	52	4	4
II	53	5	5
II	54	2	2
III	1	3	3
III	2	5	5
III	3	5	5
III	4	5	5
III	5	5	5
III	6	4	4
III	7	4	4
III	8	4	4
III	9	5	5
III	10	3	3
III	11	5	5
III	12	3	3
III	13	4	3
III	14	4	4
III	15	4	4
III	16	5	4
III	17	4	4
III	18	3	3
III	19	4	4
III	20	4	4
III	21	3	4
III	22	5	5
III	23	5	5
III	24	5	4
III	25	3	3
III	26	5	5
III	27	4	4
III	28	4	4
III	29	4	4
III	30	5	5
III	31	5	5
III	32	4	4
III	33	5	5
III	34	4	4
III	35	4	4
III	36	4	4
III	37	4	5
III	38	5	5
III	39	4	4
III	40	5	5
III	41	4	4
III	42	5	5
III	43	4	4
III	44	3	3
III	45	4	4
III	46	5	5
III	47	4	4
III	48	5	5
